# Supplementary material for: Orphan Nuclear Receptor Nur77 Mediates the Lethal Endoplasmic Reticulum Stress and Therapeutic Efficacy of Cryptomeridiol in Hepatocellular Carcinoma
Source: Cells. 2022 Dec 1;11(23):3870. doi: 10.3390/cells11233870 (PMC9737475; doi:10.3390/cells11233870)
Supplement: Supplementary file 1 [file cells-11-03870-s001.zip]

Archive with 1 entries (1 files):
- cells-1996545-supplementary.pdf
